# Supplementary material for: Mass spectrometric analysis of chondroitin sulfate-linked peptides
Source: J Proteins Proteom. 2022 Oct 2;13(4):187–203. doi: 10.1007/s42485-022-00092-3 (PMC9526814; doi:10.1007/s42485-022-00092-3)
Supplement: Supplementary file 2 — Supplementary file2 (XLSX 38 KB) [file 42485_2022_92_MOESM2_ESM.xlsx]

## Sheet: Sheet 1
Ramarajan et al. 2022. Mass spectrometric analysis of chondroitin sulfate-linked peptides
Supplementary Table S2: List of all intact CS-linked glycopeptides identified in this study and previously reported
Glycopeptide number	Gene symbol	Accession number	Name of the proteoglycan	Sample type	Glycopeptide sequence	Glycan linker composition	CS_Code	Precursor mass	Charge	SAX_800mM_HCD	SAX_800mM_EtHCD	SAX_1.6M_HCD	SAX_1.6M_EtHCD	10kDa_HCD	10kDa_EtHCD	Noborn 2015	Toledo 2015	Nasir 2016	Nilsson 2017	Toledo 2020	Previously Reported
1	ACAN	P16112	Aggrecan core protein	Fibroblasts	AS(GAG-Linker)EVGTDLSGLPSGR	a,en-Hex:1; Hex:2; a-Hex:1; HexNAc:1; XylP:1	CS03	2517.96	2+; 3+	-	-	Y	-	-	-	-	-	-	-	-
2	ACAN	P16112	Aggrecan core protein	Fibroblasts	AS(GAG-Linker)EVGTDLSGLPSGR	a,en-Hex:1; Hex:2; a-Hex:1; XylP:1; HexNAc(S):1	CS04	2597.92	2+; 3+	-	-	Y	-	-	-	-	-	-	-	-
3	ACAN	P16112	Aggrecan core protein	Fibroblasts	AS(GAG-Linker)EVGTDLSGLPSGR	Xyl:1; a,en-Hex:1; Hex:2; a-Hex:1; HexNAc(S):1	CS02	2517.95	2+	-	-	Y	-	-	-	-	-	-	-	-
4	ACAN	P16112	Aggrecan core protein	Fibroblasts	ASEVGTDLS(GAG-Linker)GLPSGR	a,en-Hex:1; Hex:2; a-Hex:1; HexNAc:1; XylP:1	CS03	2517.96	2+; 3+	-	-	Y	-	-	-	-	-	-	-	-
5	ACAN	P16112	Aggrecan core protein	Fibroblasts	ASEVGTDLS(GAG-Linker)GLPSGR	a,en-Hex:1; Hex:2; a-Hex:1; XylP:1; HexNAc(S):1	CS04	2597.92	2+; 3+	-	-	Y	-	-	-	-	-	-	-	-
6	ACAN	P16112	Aggrecan core protein	Fibroblasts	ASEVGTDLS(GAG-Linker)GLPSGR	Xyl:1; a,en-Hex:1; Hex:2; a-Hex:1; HexNAc(S):1	CS02	2517.95	2+	-	-	Y	-	-	-	-	-	-	-	-
7	ACAN	P16112	Aggrecan core protein	Fibroblasts	ASEVGTDLSGLPS(GAG-Linker)GR	Xyl:1; a,en-Hex:1; Hex:2; a-Hex:1; HexNAc:1	CS01	2438	2+	-	-	Y	-	-	-	-	-	-	-	-
8	ACAN	P16112	Aggrecan core protein	Fibroblasts	ASEVGTDLSGLPS(GAG-Linker)GR	a,en-Hex:1; Hex:2; a-Hex:1; XylP:1; HexNAc(S):1	CS04	2597.92	2;3	-	-	Y	-	-	-	-	-	-	-	-
9	ACAN	P16112	Aggrecan core protein	Fibroblasts	ASEVGTDLSGLPS(GAG-Linker)GR	Xyl:1; a,en-Hex:1; Hex:2; a-Hex:1; HexNAc(S):1	CS02	2517.95	2+	-	-	Y	-	-	-	-	-	-	-	-
10	ACAN	P16112	Aggrecan core protein	Fibroblasts	EDLVGS(GAG-Linker)ASGDLDLGK	a,en-Hex:1; Hex:2; a-Hex:1; HexNAc:1; XylP:1	CS03	2547.96	3+	-	-	Y	-	-	-	-	-	-	-	-
11	ACAN	P16112	Aggrecan core protein	Fibroblasts	EDLVGS(GAG-Linker)ASGDLDLGK	Xyl:1; a,en-Hex:1; Hex:2; a-Hex:1; HexNAc:1	CS01	2468	2+	-	-	Y	-	-	-	-	-	-	-	Tumor bladder	Y
12	ACAN	P16112	Aggrecan core protein	Fibroblasts	EDLVGSAS(GAG-Linker)GDLDLGK	a,en-Hex:1; Hex:2; a-Hex:1; HexNAc:1; XylP:1	CS03	2547.96	3+	-	-	Y	-	-	-	-	-	-	-	-
13	ACAN	P16112	Aggrecan core protein	Fibroblasts	EDLVGSAS(GAG-Linker)GDLDLGK	Xyl:1; a,en-Hex:1; Hex:2; a-Hex:1; HexNAc:1	CS01	2468	2+	-	-	Y	-	-	-	-	-	-	-	Tumor bladder	Y
14	ACAN	P16112	Aggrecan core protein	Fibroblasts	EGLETSASGAEDLSGLPS(GAG-Linker)GK	Xyl:1; a,en-Hex:1; Hex:2; a-Hex:1; HexNAc:1	CS01	2897.19	2+	-	-	Y	-	-	-	-	-	-	-	-
15	ACAN	P16112	Aggrecan core protein	Fibroblasts	EVGTDLS(GAG-Linker)GLPSGR	a,en-Hex:1; Hex:2; a-Hex:1; HexNAc:1; XylP:1	CS03	2359.9	2+; 3+	-	-	Y	-	-	-	-	-	-	-	-
16	ACAN	P16112	Aggrecan core protein	Fibroblasts	EVGTDLSGLPS(GAG-Linker)GR	a,en-Hex:1; Hex:2; a-Hex:1; HexNAc:1; XylP:1	CS03	2359.9	2+; 3+	-	-	Y	-	-	-	-	-	-	-	-
17	ACAN	P16112	Aggrecan core protein	Fibroblasts	GLPS(GAG-Linker)GEADLSGK	Xyl:1; a,en-Hex:1; Hex:2; a-Hex:1; HexNAc:1	CS01	2122.84	2+	-	-	Y	-	-	-	-	-	-	-	-
18	ACAN	P16112	Aggrecan core protein	Fibroblasts	GLPS(GAG-Linker)GEADLSGK	Xyl:1; a,en-Hex:1; Hex:2; a-Hex:1; HexNAc(S):1	CS02	2202.8	2+	-	-	Y	-	-	-	-	-	-	-	-
19	ACAN	P16112	Aggrecan core protein	Fibroblasts	GLPS(GAG-Linker)SELDISGR	Xyl:1; a,en-Hex:1; Hex:2; a-Hex:1; HexNAc(S):1	CS02	2302.86	3+	-	-	Y	-	-	-	-	-	-	-	-
20	ACAN	P16112	Aggrecan core protein	Fibroblasts	GLPSGEADLS(GAG-Linker)GK	Xyl:1; a,en-Hex:1; Hex:2; a-Hex:1; HexNAc:1	CS01	2122.84	2+	-	-	Y	-	-	-	-	-	-	-	-
21	ACAN	P16112	Aggrecan core protein	Fibroblasts	GLPSGEADLS(GAG-Linker)GK	Xyl:1; a,en-Hex:1; Hex:2; a-Hex:1; HexNAc(S):1	CS02	2202.8	2+	-	-	Y	-	-	-	-	-	-	-	-
22	ACAN	P16112	Aggrecan core protein	Fibroblasts	GLPSS(GAG-Linker)ELDISGR	Xyl:1; a,en-Hex:1; Hex:2; a-Hex:1; HexNAc(S):1	CS02	2302.86	3+	-	-	Y	-	-	-	-	-	-	-	-
23	ACAN	P16112	Aggrecan core protein	Fibroblasts	GLPSSELDIS(GAG-Linker)GR	Xyl:1; a,en-Hex:1; Hex:2; a-Hex:1; HexNAc(S):1	CS02	2302.86	3+	-	-	Y	-	-	-	-	-	-	-	-
24	ACAN	P16112	Aggrecan core protein	Fibroblasts	LPS(GAG-Linker)GEEVLEIS	a,en-Hex:1; Hex:2; a-Hex:1; HexNAc:1; XylP:1	CS03	2244.84	2+	-	-	Y	-	-	-	-	-	-	-	-
25	ACAN	P16112	Aggrecan core protein	Fibroblasts	LPSGEEVLEIS(GAG-Linker)	a,en-Hex:1; Hex:2; a-Hex:1; HexNAc:1; XylP:1	CS03	2244.84	2+	-	-	Y	-	-	-	-	-	-	-	-
26	AMBP	P02760	Bikunin	Plasma, Urine	AVLPQEEEGS(GAG-Linker)GGGQLVTEVTK	Xyl:1; a,en-Hex:1; Hex:2; a-Hex:1; HexNAc:1	CS01	3120.35	2+; 3+	Y	Y	Y	Y	Y	Y	CSF, Urine	Urine, CSF	Urine	-	-	Y
27	AMBP	P02760	Bikunin	Plasma, Urine	AVLPQEEEGS(GAG-Linker)GGGQLVTEVTK	Xyl:1; a,en-Hex:1; Hex:2; a-Hex:1; HexNAc(S):1	CS02	3200.31	2+; 3+	Y	Y	Y	Y	Y	Y	-	Urine, CSF	Urine	-	Placenta	Y
28	AMBP	P02760	Bikunin	Plasma, Urine	AVLPQEEEGS(GAG-Linker)GGGQLVTEVTK	a,en-Hex:1; Hex:2; a-Hex:1; HexNAc:1; XylP:1	CS03	3200.31	2+; 3+	Y	Y	Y	Y	Y	Y	CSF, Urine	Urine	-	-	-	Y
29	AMBP	P02760	Bikunin	Plasma, Urine	AVLPQEEEGS(GAG-Linker)GGGQLVTEVTKK	a,en-Hex:1; Hex:2; a-Hex:1; XylP:1; HexNAc(S):1	CS04	3408.36	2+; 3+; 4+	Y	-	Y	-	Y	Y	CSF, Urine	Urine	-	-	-	Y
30	AMBP	P02760	Bikunin	Plasma, Urine	AVLPQEEEGS(GAG-Linker)GGGQLVTEVTK	Xyl:1; a,en-Hex:1; Hex:1; a-Hex:1; HexS:1; HexNAc(S):1	CS05	3280.27	2+; 3+	Y	Y	Y	Y	Y	Y	-	Urine, CSF, Plasma	CSF, Urine	-	C32 cells, Placenta, Tumor bladder	Y
31	AMBP	P02760	Bikunin	Plasma, Urine	AVLPQEEEGS(GAG-Linker)GGGQLVTEVTK	Xyl:1; a,en-Hex:1; Hex:2; a-Hex:1; HexNAc(S):1; Neu5Ac:1	CS06	3491.41	3+	Y	Y	Y	Y	Y	Y	-	-	-	Urine	-	Y
32	AMBP	P02760	Bikunin	Plasma, Urine	AVLPQEEEGS(GAG-Linker)GGGQLVTEVTK	a,en-Hex:1; Hex:1; a-Hex:1; XylP:1; HexS:1; HexNAc(S):1	CS08	3360.24	3+	Y	-	Y	-	Y	-	-	Urine	-	Urine	-	Y
33	AMBP	P02760	Bikunin	Plasma, Urine	AVLPQEEEGS(GAG-Linker)GGGQLVTEVTKK	Xyl:1; a,en-Hex:1; a-Hex:1; HexS:2; HexNAc(S):1	CS09	3488.32	3+	Y	-	Y	-	-	-	-	-	-	Urine	-	Y
34	AMBP	P02760	Bikunin	Plasma, Urine	AVLPQEEEGS(GAG-Linker)GGGQLVTEVTK	a,en-Hex:1; Hex:2; a-Hex:1; XylP:1; HexNAc(S):1; Neu5Ac:1	CS10	3571.37	2+; 3+	Y	-	Y	-	Y	Y	-	-	-	Urine	-	Y
35	AMBP	P02760	Bikunin	Plasma, Urine	AVLPQEEEGS(GAG-Linker)GGGQLVTEVTK	Xyl:1; a,en-Hex:1; Hex:1; a-Hex:1; HexS:1; HexNAc(S):1; Neu5Ac:1	CS11	3571.37	3+	Y	-	Y	-	-	-	-	Urine, CSF, Plasma	Urine	-	-	Y
36	AMBP	P02760	Bikunin	Plasma, Urine	AVLPQEEEGS(GAG-Linker)GGGQLVTEVTK	Xyl:1; Fuc:1; a,en-Hex:1; Hex:1; a-Hex:1; HexS:1; HexNAc(S):1	CS12	3426.33	2+; 3+	Y	-	Y	-	-	-	-	Urine	-	-	-	Y
37	AMBP	P02760	Bikunin	Urine	LPQEEEGS(GAG-Linker)GGGQLVTEVTK	Xyl:1; a,en-Hex:1; a-Hex:1; HexS:2; HexNAc(S):1	CS09	3190.12	2+; 3+	-	-	Y	-	-	-	-	-	-	-	-
38	AMBP	P02760	Bikunin	Urine	AVLPQEEEGS(GAG-Linker)GGGQLVTEVTK	Fuc:1; a,en-Hex:1; Hex:2; a-Hex:1; HexNAc:1; XylP:1	CS17	3346.37	3+	-	-	Y	-	-	-	-	-	-	-	-
39	AMBP	P02760	Bikunin	Urine	AVLPQEEEGS(GAG-Linker)GGGQLVTEVTK	Xyl:1; a,en-Hex:1; Hex:2; a-Hex:1; HexNAc:1; Neu5Ac:1	CS30	3411.45	3+	-	-	Y	Y	Y	Y	-	-	-	-	-
40	CCBE1	Q6UXH8	Collagen and calcium-binding EGF domain-containing protein 1	Fibroblasts, Urine	DLGS(GAG-Linker)GDDHPR	Xyl:1; a,en-Hex:1; Hex:2; a-Hex:1; HexNAc(S):1	CS02	2140.7	2+	-	-	Y	-	-	-	Urine	-	Urine	-	-	Y
41	CCBE1	Q6UXH8	Collagen and calcium-binding EGF domain-containing protein 1	Urine	DLGS(GAG-Linker)GDDHPR	Xyl:1; a,en-Hex:1; Hex:2; a-Hex:1; HexNAc:1	CS01	2060.74	3+	-	-	Y	-	-	-	Urine	-	Urine	-	Bewo cells	Y
42	CCBE1	Q6UXH8	Collagen and calcium-binding EGF domain-containing protein 1	Fibroblasts, Urine	DLGS(GAG-Linker)GDDHPR	a,en-Hex:1; Hex:2; a-Hex:1; HexNAc:1; XylP:1	CS03	2140.7	2+	-	-	Y	-	-	-	Urine	-	-	-	-	Y
43	CD44	P16070	CD44	Fibroblasts	S(GAG-Linker)STSGGYIF	Xyl:1; a,en-Hex:1; Hex:2; a-Hex:1; HexNAc(S):1	CS02	1990.65	2+	-	-	Y	-	-	-	-	-	-	-	-
44	CD44	P16070	CD44	Fibroblasts	S(GAG-Linker)STSGGYIF	Xyl:1; a,en-Hex:1; Hex:1; a-Hex:1; HexS:1; HexNAc(S):1	CS05	2070.61	2+	-	-	Y	-	-	-	-	-	-	-	-
45	CD44	P16070	CD44	Fibroblasts	SS(GAG-Linker)TSGGYIF	Xyl:1; a,en-Hex:1; Hex:2; a-Hex:1; HexNAc(S):1	CS02	1990.65	2+	-	-	Y	-	-	-	-	-	-	-	-
46	CD44	P16070	CD44	Fibroblasts	SS(GAG-Linker)TSGGYIF	Xyl:1; a,en-Hex:1; Hex:1; a-Hex:1; HexS:1; HexNAc(S):1	CS05	2070.61	2+	-	-	Y	-	-	-	-	-	-	-	-
47	CD44	P16070	CD44	Fibroblasts	SSTS(GAG-Linker)GGYIF	Xyl:1; a,en-Hex:1; Hex:2; a-Hex:1; HexNAc(S):1	CS02	1990.65	2+	-	-	Y	-	-	-	-	-	-	-	-
48	CD44	P16070	CD44	Fibroblasts	SSTS(GAG-Linker)GGYIF	Xyl:1; a,en-Hex:1; Hex:1; a-Hex:1; HexS:1; HexNAc(S):1	CS05	2070.61	2+	-	-	Y	-	-	-	-	-	-	-	-
49	CD44	P16070	CD44	Fibroblasts, Urine	TNPEDIYPS(GAG-Linker)NPTDDDVSSGSSSER	Xyl:1; a,en-Hex:1; Hex:2; a-Hex:1; HexNAc:1	CS01	3561.35	3+	Y	-	Y	Y	-	-	Urine	-	Urine	-	C32 cells	Y
50	CD44	P16070	CD44	Fibroblasts	TNPEDIYPS(GAG-Linker)NPTDDDVSSGSSSER	a,en-Hex:1; Hex:2; a-Hex:1; XylP:1; HexNAc(S):1	CS04	3721.28	3+	-	-	-	Y	-	-	-	-	-	-	-
51	CD44	P16070	CD44	Fibroblasts	TNPEDIYPS(GAG-Linker)NPTDDDVSSGSSSER	a,en-Hex:1; Hex:2; a-Hex:1; XylP:1; HexNAc(S):1; Neu5Ac:1	CS10	4012.37	3+	-	-	Y	-	-	-	-	-	-	-	-
52	CD44	P16070	CD44	Fibroblasts	TNPEDIYPS(GAG-Linker)NPTDDDVSSGSSSER	Xyl:1; a,en-Hex:1; Hex:1; a-Hex:1; HexS:1; HexNAc(S):1; Neu5Ac:1	CS11	4012.37	3+	-	-	Y	-	-	-	-	-	-	-	-
53	CD44	P16070	CD44	Fibroblasts, Urine	TNPEDIYPSNPTDDDVSS(GAG-Linker)GSSSER	Xyl:1; a,en-Hex:1; Hex:2; a-Hex:1; HexNAc:1	CS01	3561.36	2+; 3+	Y	-	Y	-	-	-	Urine	-	Urine	-	C32 cells	Y
54	CD44	P16070	CD44	Fibroblasts, Urine	TNPEDIYPSNPTDDDVSSGS(GAG-Linker)SSER	Xyl:1; a,en-Hex:1; Hex:2; a-Hex:1; HexNAc:1	CS01	3561.36	3+	Y	-	Y	-	-	-	Urine	-	Urine	-	C32 cells	Y
55	CD44	P16070	CD44	Fibroblasts, Urine	TNPEDIYPSNPTDDDVSSGSS(GAG-Linker)SER	Xyl:1; a,en-Hex:1; Hex:2; a-Hex:1; HexNAc:1	CS01	3561.36	3+	Y	-	Y	-	-	-	Urine	-	Urine	-	C32 cells	Y
56	CD44	P16070	CD44	Fibroblasts	TNPEDIYPSNPTDDDVS(GAG-Linker)SGSSSER	a,en-Hex:1; Hex:2; a-Hex:1; XylP:1; HexNAc(S):1; Neu5Ac:1	CS10	4012.37	3+	-	-	Y	-	-	-	-	-	-	-	-
57	CD44	P16070	CD44	Fibroblasts	TNPEDIYPSNPTDDDVS(GAG-Linker)SGSSSER	Xyl:1; a,en-Hex:1; Hex:1; a-Hex:1; HexS:1; HexNAc(S):1; Neu5Ac:1	CS11	4012.37	3+	-	-	Y	-	-	-	-	-	-	-	-
58	CD44	P16070	CD44	Fibroblasts, Urine	TNPEDIYPSNPTDDDVSSGSSS(GAG-Linker)ER	Xyl:1; a,en-Hex:1; Hex:2; a-Hex:1; HexNAc:1	CS01	3561.36	3+	Y	-	Y	-	-	-	Urine	-	Urine	-	C32 cells	Y
59	CD44	P16070	CD44	Fibroblasts, Urine	TNPEDIYPSNPTDDDVSS(GAG-Linker)GSSSER	Xyl:1; a,en-Hex:1; Hex:2; a-Hex:1; HexNAc(S):1	CS02	3641.31	3+	Y	-	Y	-	-	-	Urine	-	Urine	-	C32 cells	Y
60	CD44	P16070	CD44	Fibroblasts, Urine	TNPEDIYPSNPTDDDVSSGS(GAG-Linker)SSER	Xyl:1; a,en-Hex:1; Hex:2; a-Hex:1; HexNAc(S):1	CS02	3641.31	3+	Y	-	Y	-	-	-	Urine	-	Urine	-	C32 cells	Y
61	CD44	P16070	CD44	Fibroblasts	TNPEDIYPSNPTDDDVSS(GAG-Linker)GSSSER	a,en-Hex:1; Hex:1; a-Hex:1; XylP:1; HexS:1; HexNAc(S):1	CS08	3801.24	2+; 3+	-	-	Y	-	-	-	-	-	-	-	-
62	CD44	P16070	CD44	Fibroblasts	TNPEDIYPSNPTDDDVSS(GAG-Linker)GSSSER	a,en-Hex:1; Hex:2; a-Hex:1; XylP:1; HexNAc(S):1; Neu5Ac:1	CS10	4012.37	3+	-	-	Y	-	-	-	-	-	-	-	-
63	CD44	P16070	CD44	Fibroblasts	TNPEDIYPSNPTDDDVSS(GAG-Linker)GSSSER	Xyl:1; a,en-Hex:1; Hex:1; a-Hex:1; HexS:1; HexNAc(S):1; Neu5Ac:1	CS11	4012.37	3+	-	-	Y	-	-	-	-	-	-	-	-
64	CD44	P16070	CD44	Fibroblasts, Urine	TNPEDIYPSNPTDDDVSSGSS(GAG-Linker)SER	Xyl:1; a,en-Hex:1; Hex:2; a-Hex:1; HexNAc(S):1	CS02	3641.31	3+	Y	-	Y	Y	-	-	Urine	-	Urine	-	C32 cells	Y
65	CD44	P16070	CD44	Fibroblasts, Urine	TNPEDIYPSNPTDDDVSSGSSS(GAG-Linker)ER	Xyl:1; a,en-Hex:1; Hex:2; a-Hex:1; HexNAc(S):1	CS02	3641.31	3+	Y	-	Y	Y	-	-	Urine	-	Urine	-	C32 cells	Y
66	CD44	P16070	CD44	Fibroblasts	TNPEDIYPSNPTDDDVS(GAG-Linker)SGSSSER	a,en-Hex:1; Hex:2; a-Hex:1; HexNAc:1; XylP:1	CS03	3641.32	2+; 3+	-	-	-	Y	-	-	-	-	Urine	-	-	Y
67	CD44	P16070	CD44	Fibroblasts, Urine	TNPEDIYPSNPTDDDVSS(GAG-Linker)GSSSER	a,en-Hex:1; Hex:2; a-Hex:1; HexNAc:1; XylP:1	CS03	3641.32	2+; 3+	-	-	Y	Y	-	-	-	-	Urine	-	-	Y
68	CD44	P16070	CD44	Fibroblasts	TNPEDIYPSNPTDDDVSSGS(GAG-Linker)SSER	a,en-Hex:1; Hex:1; a-Hex:1; XylP:1; HexS:1; HexNAc(S):1	CS08	3801.24	2+; 3+	-	-	Y	-	-	-	-	-	-	-	-
69	CD44	P16070	CD44	Fibroblasts	TNPEDIYPSNPTDDDVSSGS(GAG-Linker)SSER	a,en-Hex:1; Hex:2; a-Hex:1; XylP:1; HexNAc(S):1; Neu5Ac:1	CS10	4012.37	3+	-	-	Y	-	-	-	-	-	-	-	-
70	CD44	P16070	CD44	Fibroblasts	TNPEDIYPSNPTDDDVSSGS(GAG-Linker)SSER	Xyl:1; a,en-Hex:1; Hex:1; a-Hex:1; HexS:1; HexNAc(S):1; Neu5Ac:1	CS11	4012.37	3+	-	-	Y	-	-	-	-	-	-	-	-
71	CD44	P16070	CD44	Fibroblasts, Urine	TNPEDIYPSNPTDDDVSSGS(GAG-Linker)SSER	a,en-Hex:1; Hex:2; a-Hex:1; HexNAc:1; XylP:1	CS03	3641.31	2+; 3+	Y	-	Y	Y	-	-	-	-	Urine	-	-	Y
72	CD44	P16070	CD44	Fibroblasts, Urine	TNPEDIYPSNPTDDDVSSGSS(GAG-Linker)SER	a,en-Hex:1; Hex:2; a-Hex:1; HexNAc:1; XylP:1	CS03	3641.31	2+; 3+	Y	-	Y	Y	-	-	-	-	Urine	-	-	Y
73	CD44	P16070	CD44	Fibroblasts, Urine	TNPEDIYPSNPTDDDVSSGSSS(GAG-Linker)ER	a,en-Hex:1; Hex:2; a-Hex:1; HexNAc:1; XylP:1	CS03	3641.31	2+; 3+	Y	-	Y	Y	-	-	-	-	Urine	-	-	Y
74	CD44	P16070	CD44	Fibroblasts	TNPEDIYPSNPTDDDVS(GAG-Linker)SGSSSER	Xyl:1; a,en-Hex:1; Hex:1; a-Hex:1; HexS:1; HexNAc(S):1	CS05	3721.28	2+; 3+	-	-	Y	Y	-	-	-	-	Urine	-	C32 cells	Y
75	CD44	P16070	CD44	Fibroblasts	TNPEDIYPSNPTDDDVSSGSS(GAG-Linker)SER	a,en-Hex:1; Hex:1; a-Hex:1; XylP:1; HexS:1; HexNAc(S):1	CS08	3801.24	2+; 3+	-	-	Y	-	-	-	-	-	-	-	-
76	CD44	P16070	CD44	Fibroblasts	TNPEDIYPSNPTDDDVSSGSS(GAG-Linker)SER	a,en-Hex:1; Hex:2; a-Hex:1; XylP:1; HexNAc(S):1; Neu5Ac:1	CS10	4012.37	3+	-	-	Y	-	-	-	-	-	-	-	-
77	CD44	P16070	CD44	Fibroblasts	TNPEDIYPSNPTDDDVSSGSS(GAG-Linker)SER	Xyl:1; a,en-Hex:1; Hex:1; a-Hex:1; HexS:1; HexNAc(S):1; Neu5Ac:1	CS11	4012.37	3+	-	-	Y	-	-	-	-	-	-	-	-
78	CD44	P16070	CD44	Fibroblasts	TNPEDIYPSNPTDDDVSS(GAG-Linker)GSSSER	Xyl:1; a,en-Hex:1; Hex:1; a-Hex:1; HexS:1; HexNAc(S):1	CS05	3721.28	2+; 3+	Y	-	Y	Y	-	-	-	-	Urine	-	C32 cells	Y
79	CD44	P16070	CD44	Fibroblasts	TNPEDIYPSNPTDDDVSSGS(GAG-Linker)SSER	Xyl:1; a,en-Hex:1; Hex:1; a-Hex:1; HexS:1; HexNAc(S):1	CS05	3721.28	2+; 3+	Y	-	Y	Y	-	-	-	-	Urine	-	C32 cells	Y
80	CD44	P16070	CD44	Fibroblasts	TNPEDIYPSNPTDDDVSSGSS(GAG-Linker)SER	Xyl:1; a,en-Hex:1; Hex:1; a-Hex:1; HexS:1; HexNAc(S):1	CS05	3721.28	2+; 3+	Y	-	Y	Y	-	-	-	-	Urine	-	C32 cells	Y
81	CD44	P16070	CD44	Fibroblasts	TNPEDIYPSNPTDDDVSSGSSS(GAG-Linker)ER	Xyl:1; a,en-Hex:1; Hex:1; a-Hex:1; HexS:1; HexNAc(S):1	CS05	3721.28	2+; 3+	Y	-	Y	Y	-	-	-	-	Urine	-	C32 cells	Y
82	CD44	P16070	CD44	Fibroblasts	TNPEDIYPSNPTDDDVSSGSSS(GAG-Linker)ER	a,en-Hex:1; Hex:1; a-Hex:1; XylP:1; HexS:1; HexNAc(S):1	CS08	3801.24	2+; 3+	-	-	Y	-	-	-	-	-	-	-	-
83	CD44	P16070	CD44	Fibroblasts	TNPEDIYPSNPTDDDVSSGSSS(GAG-Linker)ER	a,en-Hex:1; Hex:2; a-Hex:1; XylP:1; HexNAc(S):1; Neu5Ac:1	CS10	4012.37	3+	-	-	Y	-	-	-	-	-	-	-	-
84	CD44	P16070	CD44	Fibroblasts	TNPEDIYPSNPTDDDVSSGSSS(GAG-Linker)ER	Xyl:1; a,en-Hex:1; Hex:1; a-Hex:1; HexS:1; HexNAc(S):1; Neu5Ac:1	CS11	4012.37	3+	-	-	Y	-	-	-	-	-	-	-	-
85	CD74	P04233	HLA class II histocompatibility antigen gamma chain	Urine	LELEDPSS(GAG-Linker)GLGVTK	Xyl:1; a,en-Hex:1; Hex:2; a-Hex:1; HexNAc(S):1	CS02	2516.99	2+; 3+	-	-	Y	-	-	-	Urine	-	-	-	-	Y
86	CD74	P04233	HLA class II histocompatibility antigen gamma chain	Urine	LELEDPS(GAG-Linker)SGLGVTK	Xyl:1; a,en-Hex:1; Hex:2; a-Hex:1; HexNAc(S):1	CS02	2516.99	2+; 3+	-	-	Y	-	-	-	Urine	-	-	-	-	Y
87	COL15A1	P39059	Collagen alpha-1(XV) chain	Fibroblasts	GLGFEDTEGS(GAG-Linker)GSTQLLNEPK	a,en-Hex:1; Hex:2; a-Hex:1; HexNAc:1; XylP:1	CS03	3151.23	3+	-	-	Y	-	-	-	-	-	-	-	-
88	COL15A1	P39059	Collagen alpha-1(XV) chain	Fibroblasts	GLGFEDTEGSGS(GAG-Linker)TQLLNEPK	a,en-Hex:1; Hex:2; a-Hex:1; HexNAc:1; XylP:1	CS03	3151.23	3+	-	-	Y	-	-	-	-	-	-	-	-
89	COL15A1	P39059	Collagen alpha-1(XV) chain	Fibroblasts	GFEDTEGS(GAG-Linker)GSTQLLNEPK	Xyl:1; a,en-Hex:1; Hex:2; a-Hex:1; HexNAc(S):1	CS02	2981.12	3+	-	-	Y	-	-	-	-	-	-	-	Placenta, Tumor bladder	Y
90	COL15A1	P39059	Collagen alpha-1(XV) chain	Fibroblasts	GFEDTEGSGS(GAG-Linker)TQLLNEPK	Xyl:1; a,en-Hex:1; Hex:2; a-Hex:1; HexNAc(S):1	CS02	2981.12	3+	-	-	Y	-	-	-	-	-	-	-	Placenta, Tumor bladder	Y
91	COL15A1	P39059	Collagen alpha-1(XV) chain	Urine	TPEELCDPEESSASGETS(GAG-Linker)GLQEADGVAE	Xyl:1; a,en-Hex:1; Hex:2; a-Hex:1; HexNAc(S):1	C6(Carbamidomethyl); S18(CS02)	3967.44	3+	-	-	Y	-	-	-	-	-	-	-	Placenta, Tumor bladder	Y
92	COL15A1	P39059	Collagen alpha-1(XV) chain	Urine	TPEELCDPEESSAS(GAG-Linker)GETSGLQEADGVAE	Xyl:1; a,en-Hex:1; Hex:2; a-Hex:1; HexNAc(S):1	C6(Carbamidomethyl); S14(CS02)	3967.44	3+	-	-	Y	-	-	-	Urine	-	-	-	Placenta, Tumor bladder	Y
93	COL15A1	P39059	Collagen alpha-1(XV) chain	Urine	TPEELCDPEESS(GAG-Linker)ASGETSGLQEADGVAE	Xyl:1; a,en-Hex:1; Hex:2; a-Hex:1; HexNAc(S):1	C6(Carbamidomethyl); S12(CS02)	3967.44	3+	-	-	Y	-	-	-	-	-	-	-	Placenta, Tumor bladder	Y
94	COL15A1	P39059	Collagen alpha-1(XV) chain	Urine	TPEELCDPEES(GAG-Linker)SASGETSGLQEADGVAE	Xyl:1; a,en-Hex:1; Hex:2; a-Hex:1; HexNAc(S):1	C6(Carbamidomethyl); S11(CS02)	3967.44	3+	-	-	Y	-	-	-	-	-	-	-	Placenta, Tumor bladder	Y
95	COL5A3	P25940	Collagen alpha-3 (V) chain*	Fibroblasts	EDEEGDDS(GAG-Linker)TMGPDFR	Xyl:1; a,en-Hex:1; Hex:2; a-Hex:1; HexNAc(S):1	CS02	2771.87	2+	-	-	Y	-	-	-	-	-	-	-	-
96	CSPG4	Q6UVK1	Chondroitin sulfate proteoglycan 4	Fibroblasts	QGES(GAG-Linker)SGDMAWEEVR	a,en-Hex:1; Hex:2; a-Hex:1; XylP:1; HexNAc(S):1	CS04; M8(Oxidation)	2748.85	2+; 3+	-	-	Y	-	-	-	-	-	-	-	-
97	CSPG4	Q6UVK1	Chondroitin sulfate proteoglycan 4	Fibroblasts	QGES(GAG-Linker)SGDMAWEEVR	Xyl:1; a,en-Hex:1; Hex:2; a-Hex:1; HexNAc(S):1	CS02	2652.89	2+; 3+	-	-	-	Y	-	-	-	-	-	-	C32 cells, Placenta	Y
98	CSPG4	Q6UVK1	Chondroitin sulfate proteoglycan 4	Fibroblasts	QGES(GAG-Linker)SGDMAWEEVR	Xyl:1; a,en-Hex:1; Hex:1; a-Hex:1; HexS:1; HexNAc(S):1	CS05	2732.86	2+; 3+	-	-	Y	-	-	-	-	-	-	-	C32 cells	Y
99	CSPG4	Q6UVK1	Chondroitin sulfate proteoglycan 4	Fibroblasts	QGES(GAG-Linker)SGDMAWEEVR	Xyl:1; a,en-Hex:1; a-Hex:1; HexS:2; HexNAc(S):1	CS09	2812.81	2+; 3+	-	-	Y	-	-	-	-	-	-	-	-
100	CSPG4	Q6UVK1	Chondroitin sulfate proteoglycan 4	Fibroblasts	QGESS(GAG-Linker)GDM(Oxidation)AWEEVR	a,en-Hex:1; Hex:2; a-Hex:1; XylP:1; HexNAc(S):1	CS04; M8(Oxidation)	2748.85	2+; 3+	-	-	Y	-	-	-	-	-	-	-	-
101	CSPG4	Q6UVK1	Chondroitin sulfate proteoglycan 4	Fibroblasts	QGESS(GAG-Linker)GDMAWEEVR	Xyl:1; a,en-Hex:1; Hex:2; a-Hex:1; HexNAc(S):1	CS02	2652.89	2+; 3+	-	-	-	Y	-	-	-	-	-	-	C32 cells, Placenta	Y
102	CSPG4	Q6UVK1	Chondroitin sulfate proteoglycan 4	Fibroblasts	QGESS(GAG-Linker)GDMAWEEVR	Xyl:1; a,en-Hex:1; Hex:1; a-Hex:1; HexS:1; HexNAc(S):1	CS05	2732.86	2+; 3+	-	-	Y	-	-	-	-	-	-	-	C32 cells	Y
103	CSPG4	Q6UVK1	Chondroitin sulfate proteoglycan 4	Fibroblasts	QGESS(GAG-Linker)GDMAWEEVR	Xyl:1; a,en-Hex:1; a-Hex:1; HexS:2; HexNAc(S):1	CS09	2812.81	2+; 3+	-	-	Y	-	-	-	-	-	-	-	-
104	CSPG4	Q6UVK1	Chondroitin sulfate proteoglycan 4	Fibroblasts	QGESS(GAG-Linker)GDMAWEEVR	a,en-Hex:1; Hex:2; a-Hex:1; HexNAc:1; XylP:1	CS03	2652.89	2+	-	-	Y	-	-	-	-	-	-	-	-
105	CSPG4	Q6UVK1	Chondroitin sulfate proteoglycan 4	Fibroblasts	QGES(GAG-Linker)SGDMAWEEVR	a,en-Hex:1; Hex:2; a-Hex:1; HexNAc:1; XylP:1	CS03	2652.89	2+	-	-	Y	-	-	-	-	-	-	-	-
106	CSPG4	Q6UVK1	Chondroitin sulfate proteoglycan 4	Fibroblasts	QGESS(GAG-Linker)GDMAWEEVR	a,en-Hex:1; Hex:1; a-Hex:1; XylP:1; HexS:1; HexNAc(S):1	CS08	2812.81	2+	-	-	Y	-	-	-	-	-	-	-	-
107	CSPG4	Q6UVK1	Chondroitin sulfate proteoglycan 4	Fibroblasts	QGES(GAG-Linker)SGDMAWEEVR	a,en-Hex:1; Hex:1; a-Hex:1; XylP:1; HexS:1; HexNAc(S):1	CS08	2812.81	2+	-	-	Y	-	-	-	-	-	-	-	-
108	DCD	P81605	Dermcidin	Urine	YDPEAASAPGSGNPCHEAS(GAG-Linker)AAQK	Xyl:1; a,en-Hex:1; Hex:2; a-Hex:1; HexNAc(S):1	C15(Carbamidomethyl); CS02	3387.23	3+	-	-	Y	Y	Y	-	Urine	-	Urine	-	-	Y
109	DCD	P81605	Dermcidin	Urine	YDPEAASAPGS(GAG-Linker)GNPCHEASAAQK	Xyl:1; a,en-Hex:1; Hex:2; a-Hex:1; HexNAc(S):1	CS02; C15(Carbamidomethyl)	3387.23	3+	-	-	Y	Y	Y	-	Urine	-	Urine	-	-	Y
110	DCD	P81605	Dermcidin	Urine	YDPEAASAPGSGNPCHEAS(GAG-Linker)AAQK	Xyl:1; a,en-Hex:1; Hex:2; a-Hex:1; HexNAc:1	CS01; C15(Carbamidomethyl)	3307.28	3+; 4+	-	-	Y	-	-	-	Urine	-	-	-	-	Y
111	DCD	P81605	Dermcidin	Urine	YDPEAASAPGS(GAG-Linker)GNPCHEASAAQK	Xyl:1; a,en-Hex:1; Hex:2; a-Hex:1; HexNAc:1	CS01; C15(Carbamidomethyl)	3307.28	3+; 4+	-	-	Y	-	-	-	Urine	-	-	-	-	Y
112	DCD	P81605	Dermcidin	Urine	YDPEAASAPGS(GAG-Linker)GNPCHEASAA	Xyl:1; a,en-Hex:1; Hex:2; a-Hex:1; HexNAc(S):1	CS02; C15(Carbamidomethyl)	3131.08	3+	-	-	Y	Y	Y	-	Urine	-	-	-	-	Y
113	DCD	P81605	Dermcidin	Urine	YDPEAASAPGS(GAG-Linker)GNPCHEASAAQK	a,en-Hex:1; Hex:2; a-Hex:1; HexNAc:1; XylP:1	CS03; C15(Carbamidomethyl)	3387.23	3+	-	-	-	-	Y	-	-	-	-	-	-
114	DCD	P81605	Dermcidin	Urine	YDPEAAS(Glycan-Linker)APGSGNPCHEASAAQK	Xyl:1; a,en-Hex:1; Hex:2; a-Hex:1; HexNAc(S):1	S7(CS02); C15(Carbamidomethyl)	3388.24	3+	-	-	Y	Y	Y	-	Urine	-	Urine	-	-	Y
115	DCN	P07585	Decorin	Fibroblasts	DEAS(GAG-Linker)GIGPEVPDDR	a,en-Hex:1; Hex:1; a-Hex:1; XylP:1; HexS:1; HexNAc(S):1	CS08	2688.81	2+; 3+	-	-	Y	-	-	-	-	-	-	-	-
116	DCN	P07585	Decorin	Fibroblasts	DEAS(GAG-Linker)GIGPEVPDDR	a,en-Hex:1; Hex:2; a-Hex:1; XylP:1; HexNAc(S):1; Neu5Ac:1	CS10	2899.95	2+; 3+	-	-	Y	-	-	-	-	-	-	-	-
117	DCN	P07585	Decorin	Fibroblasts	DEAS(GAG-Linker)GIGPEVPDDR	a,en-Hex:1; Hex:2; a-Hex:1; XylP:1; HexNAc(S):1	CS04	2608.85	2+; 3+	-	-	Y	Y	-	-	-	-	-	-	-
118	DCN	P07585	Decorin	Fibroblasts	DEAS(GAG-Linker)GIGPEVPDDR	Xyl:1; a,en-Hex:1; a-Hex:1; HexS:2; HexNAc(S):1	CS09	2688.8	2+	-	-	Y	-	-	-	-	-	-	-	-
119	DCN	P07585	Decorin	Fibroblasts	DEAS(GAG-Linker)GIGPEVPDDR	Xyl:1; a,en-Hex:1; Hex:1; a-Hex:1; HexS:1; HexNAc(S):1; Neu5Ac:1	CS11	2899.94	2+; 3+	-	-	Y	-	-	-	-	-	-	-	-
120	DCN	P07585	Decorin	Fibroblasts	DEAS(GAG-Linker)GIGPEVPDDR	Xyl:1; a,en-Hex:1; Hex:2; a-Hex:1; HexNAc(S):1; Neu5Ac:1	CS06	2819.98	2+; 3+	-	-	Y	Y	-	-	-	-	-	-	-
121	DCN	P07585	Decorin	Fibroblasts, Urine	DEAS(GAG-Linker)GIGPEVPDDR	Xyl:1; a,en-Hex:1; Hex:2; a-Hex:1; HexNAc(S):1	CS02	2528.88	2+; 3+	Y	-	Y	Y	-	-	CSF, Urine	-	CSF	-	C32 cells, Placenta, Tumor bladder	Y
122	DCN	P07585	Decorin	Fibroblasts, Urine	DEAS(GAG-Linker)GIGPEVPDDR	Xyl:1; a,en-Hex:1; Hex:2; a-Hex:1; HexNAc:1	CS01	2448.92	2+; 3+	-	-	Y	Y	-	-	-	-	CSF	-	C32 cells, Placenta, Tumor bladder	Y
123	DCN	P07585	Decorin	Fibroblasts	LEDEAS(GAG-Linker)GIGPEVPDDR	a,en-Hex:1; Hex:2; a-Hex:1; HexNAc:1; XylP:1	CS03	2771.02	2+; 3+	-	-	Y	Y	-	-	-	-	-	-	-
124	DCN	P07585	Decorin	Fibroblasts	MLEDEAS(GAG-Linker)GIGPEVPDDR	Xyl:1; a,en-Hex:1; Hex:1; a-Hex:1; HexS:1; HexNAc(S):1	CS05	2982.01	2+; 3+	-	-	Y	-	-	-	-	-	-	-	-
125	DCN	P07585	Decorin	Fibroblasts, Urine	DEAS(GAG-Linker)GIGPEVPDDR	a,en-Hex:1; Hex:2; a-Hex:1; HexNAc:1; XylP:1	CS03	2528.89	2+; 3+	-	-	Y	-	-	-	-	-	-	-	-
126	HSPG2	P98160	Basement membrane specific HSPG core protein	Fibroblasts	CQQGSGHGIAESDWHLEGS(GAG-Linker)GGN	Xyl:1; a,en-Hex:1; Hex:1; a-Hex:1; HexS:1; HexNAc(S):1	CS05; C1 (Carbamidomethyl)	3435.15	3+	-	-	Y	-	-	-	CSF, Urine	-	-	-	-	Y
127	HSPG2	P98160	Basement membrane specific HSPG core protein	Fibroblasts	CQQGSGHGIAES(GAG-Linker)DWHLEGSGGN	Xyl:1; a,en-Hex:1; Hex:1; a-Hex:1; HexS:1; HexNAc(S):1	CS05; C1(Carbamidomethyl)	3435.15	3+	-	-	Y	-	-	-	-	-	-	-	-
128	HSPG2	P98160	Basement membrane specific HSPG core protein	Urine	CQQGSGHGIAES(GAG-Linker)DWHLEGSGGN	Xyl:1; a,en-Hex:1; Hex:2; a-Hex:1; HexNAc:1	CS01; C1(Carbamidomethyl)	3275.22	3+	-	-	Y	-	-	-	-	-	Urine	-	Tumor bladder	Y
129	HSPG2	P98160	Basement membrane specific HSPG core protein	Urine	CQQGSGHGIAESDWHLEGS(GAG-Linker)GGN	Xyl:1; a,en-Hex:1; Hex:2; a-Hex:1; HexNAc:1	CS01; C1(Carbamidomethyl)	3275.22	3+	-	-	Y	-	-	-	CSF, Urine	-	Urine	-	Tumor bladder	Y
130	LAMA4	Q16363	Laminin subunit alpha-4	Fibroblasts, Urine	DDNAFPFDIEGS(GAG-Linker)SAVGR	a,en-Hex:1; Hex:2; a-Hex:1; HexNAc:1; XylP:1	CS03	2869.04	2+; 3+	-	-	Y	-	-	-	-	-	-	-	-
131	LAMA4	Q16363	Laminin subunit alpha-4	Fibroblasts, Urine	DDNAFPFDIEGS(GAG-Linker)SAVGR	Xyl:1; a,en-Hex:1; Hex:2; a-Hex:1; HexNAc:1	CS01	2789.08	2+; 3+	-	-	Y	-	-	-	Urine	-	Urine	-	C32 cells	Y
132	LAMA4	Q16363	Laminin subunit alpha-4	Fibroblasts	DDNAFPFDIEGS(GAG-Linker)SAVGR	a,en-Hex:1; Hex:2; a-Hex:1; XylP:1; HexNAc(S):1	CS04	2949.01	3+	-	-	Y	-	-	-	-	-	-	-	-
133	LAMA4	Q16363	Laminin subunit alpha-4	Fibroblasts, Urine	DDNAFPFDIEGSS(GAG-Linker)AVGR	a,en-Hex:1; Hex:2; a-Hex:1; HexNAc:1; XylP:1	CS03	2869.04	2+; 3+	-	-	Y	-	-	-	-	-	-	-	-
134	LAMA4	Q16363	Laminin subunit alpha-4	Fibroblasts, Urine	DDNAFPFDIEGSS(GAG-Linker)AVGR	Xyl:1; a,en-Hex:1; Hex:2; a-Hex:1; HexNAc:1	CS01	2789.08	2+; 3+	-	-	Y	-	-	-	Urine	-	Urine	-	C32 cells	Y
135	LAMA4	Q16363	Laminin subunit alpha-4	Fibroblasts	DDNAFPFDIEGSS(GAG-Linker)AVGR	a,en-Hex:1; Hex:2; a-Hex:1; XylP:1; HexNAc(S):1	CS04	2949.01	3+	-	-	Y	-	-	-	-	-	-	-	-
136	LAMA4	Q16363	Laminin subunit alpha-4	Fibroblasts	DIEGS(GAG-Linker)SAVGR	Xyl:1; a,en-Hex:1; Hex:2; a-Hex:1; HexNAc(S):1	CS02	2062.71	2+	-	-	Y	-	-	-	-	-	-	-	Tumor bladder	Y
137	LAMA4	Q16363	Laminin subunit alpha-4	Fibroblasts	DIEGSS(GAG-Linker)AVGR	Xyl:1; a,en-Hex:1; Hex:2; a-Hex:1; HexNAc(S):1	CS02	2062.71	2+	-	-	Y	-	-	-	-	-	-	-	Tumor bladder	Y
138	LAMA4	Q16363	Laminin subunit alpha-4	Fibroblasts, Urine	DDNAFPFDIEGSS(GAG-Linker)AVGR	Xyl:1; a,en-Hex:1; Hex:2; a-Hex:1; HexNAc(S):1	CS02	2869.04	3+	-	-	Y	-	Y	-	Urine	-	Urine	-	C32 cells, Placenta, Tumor bladder	Y
139	LAMA4	Q16363	Laminin subunit alpha-4	Fibroblasts, Urine	DDNAFPFDIEGS(GAG-Linker)SAVGR	Xyl:1; a,en-Hex:1; Hex:2; a-Hex:1; HexNAc(S):1	CS02	2869.04	3+	-	-	Y	-	Y	-	Urine	-	Urine	-	C32 cells, Placenta, Tumor bladder	Y
140	LAMA4	Q16363	Laminin subunit alpha-4	Fibroblasts	DDNAFPFDIEGSS(GAG-Linker)AVGR	Xyl:1; a,en-Hex:1; Hex:1; a-Hex:1; HexS:1; HexNAc(S):1	CS05	2949	3+	-	-	Y	-	-	-	-	-	-	-	C32 cells, Tumor bladder	Y
141	LAMA4	Q16363	Laminin subunit alpha-4	Fibroblasts	DDNAFPFDIEGS(GAG-Linker)SAVGR	Xyl:1; a,en-Hex:1; Hex:1; a-Hex:1; HexS:1; HexNAc(S):1	CS05	2949	3+	-	-	Y	-	-	-	-	-	-	-	C32 cells, Tumor bladder	Y
142	MXRA5	Q9NR99	Matrix-remodeling-associated protein 5	Fibroblasts	DEGGS(GAG-Linker)GMGDEENTSR	Xyl:1; a,en-Hex:1; Hex:2; a-Hex:1; HexNAc:1	CS01	2532.86	2+	-	-	Y	-	-	-	-	-	-	-	-
143	MXRA5	Q9NR99	Matrix-remodeling-associated protein 5	Fibroblasts	DEGGS(GAG-Linker)GMGDEENTSR	Xyl:1; a,en-Hex:1; Hex:2; a-Hex:1; HexNAc(S):1	CS02	2612.81	2+	-	-	Y	Y	-	-	-	-	-	-	-
144	MXRA5	Q9NR99	Matrix-remodeling-associated protein 5	Fibroblasts	DEGGSGMGDEENTS(GAG-Linker)R	Xyl:1; a,en-Hex:1; Hex:2; a-Hex:1; HexNAc:1	CS01	2532.86	2+	-	-	Y	Y	-	-	-	-	-	-	-
145	MXRA5	Q9NR99	Matrix-remodeling-associated protein 5	Fibroblasts	EDIVEDEGGS(GAG-Linker)GMGDEENTSR	a,en-Hex:1; Hex:2; a-Hex:1; XylP:1; HexNAc(S):1	CS04	3278.04	2+; 3+	-	-	Y	-	-	-	-	-	-	-	-
146	MXRA5	Q9NR99	Matrix-remodeling-associated protein 5	Fibroblasts	VREDIVEDEGGS(GAG-Linker)GM	Xyl:1; a,en-Hex:1; Hex:1; a-Hex:1; HexS:1; HexNAc(S):1	CS05	2644.85	2+	-	-	Y	-	-	-	-	-	-	-	-
147	MXRA5	Q9NR99	Matrix-remodeling-associated protein 5	Fibroblasts	VREDIVEDEGGS(GAG-Linker)GMGDEENTSR	a,en-Hex:1; Hex:1; a-Hex:1; XylP:1; HexS:1; HexNAc(S):1	CS08	3613.17	2+; 3+	-	-	Y	-	-	-	-	-	-	-	-
148	MXRA5	Q9NR99	Matrix-remodeling-associated protein 5	Fibroblasts	VREDIVEDEGGSGMGDEENTS(GAG-Linker)R	a,en-Hex:1; Hex:2; a-Hex:1; XylP:1; HexNAc(S):1	CS04	3533.21	2+; 3+	-	-	Y	Y	-	-	-	-	-	-	-
149	MXRA5	Q9NR99	Matrix-remodeling-associated protein 5	Fibroblasts	VREDIVEDEGGSGMGDEENTS(GAG-Linker)R	Xyl:1; a,en-Hex:1; Hex:2; a-Hex:1; HexNAc(S):1	CS02	3453.25	2+; 3+	-	-	Y	Y	-	-	-	-	-	-	Placenta	Y
150	MXRA5	Q9NR99	Matrix-remodeling-associated protein 5	Fibroblasts	VREDIVEDEGGSGMGDEENTS(GAG-Linker)R	Xyl:1; a,en-Hex:1; Hex:1; a-Hex:1; HexS:1; HexNAc(S):1	CS05	3533.21	3+	-	-	Y	Y	-	-	-	-	-	-	-
151	MXRA5	Q9NR99	Matrix-remodeling-associated protein 5	Fibroblasts	VREDIVEDEGGSGMGDEENTS(GAG-Linker)R	a,en-Hex:1; Hex:2; a-Hex:1; HexNAc:1; XylP:1	CS03	3453.26	3+	-	-	Y	Y	-	-	-	-	-	-	-
152	MXRA5	Q9NR99	Matrix-remodeling-associated protein 5	Fibroblasts	VREDIVEDEGGSGMGDEENTS(GAG-Linker)R	a,en-Hex:1; Hex:1; a-Hex:1; XylP:1; HexS:1; HexNAc(S):1	CS08	3613.17	2+; 3+	-	-	Y	-	-	-	-	-	-	-	-
153	NPW	Q8N729	Neuropeptide W	Urine	APEPALEPESLDFS(GAG-Linker)GAGQR	Xyl:1; a,en-Hex:1; Hex:2; a-Hex:1; HexNAc(S):1	CS02	3044.18	2+	-	-	-	-	Y	-	-	-	Urine	-	-	Y
154	NPW	Q8N729	Neuropeptide W	Urine	APEPALEPES(GAG-Linker)LDFSGAGQR	Xyl:1; a,en-Hex:1; Hex:2; a-Hex:1; HexNAc(S):1	CS02	3044.18	2+	-	-	-	-	Y	-	-	-	Urine	-	-	Y
155	NRP1	O14786	Neuropilin-1*	Fibroblasts	IDETGS(GAG-Linker)TPGYEGEGEGDK	Xyl:1; a,en-Hex:1; Hex:2; a-Hex:1; HexNAc(S):1	CS02	2913	3+	-	-	Y	Y	-	-	-	-	-	-	-
156	PGRMC1	O00264	Membrane-associated progesterone receptor component 1*	Urine	DQPAASGDS(GAG-Linker)DDDEPPPLPR	Xyl:1; a,en-Hex:1; Hex:2; a-Hex:1; HexNAc(S):1	CS02	3052.11	3+	-	-	Y	-	-	-	-	-	-	-	-
157	PGRMC1	O00264	Membrane-associated progesterone receptor component 1*	Urine	DQPAAS(GAG-Linker)GDSDDDEPPPLPR	Xyl:1; a,en-Hex:1; Hex:2; a-Hex:1; HexNAc(S):1	CS02	3052.11	3+	-	-	Y	-	-	-	-	-	-	-	-
158	PLXDC1	Q8IUK5	Plexin domain-containing protein 1	Urine	LSPQPGAGHDEGPGS(GAG-Linker)GWAAK	Xyl:1; a,en-Hex:1; Hex:2; a-Hex:1; HexNAc(S):1	CS02	2991.14	3+	-	-	Y	Y	-	-	-	-	CSF	-	-	Y
159	PLXDC1	Q8IUK5	Plexin domain-containing protein 1	Urine	GAGHDEGPGS(GAG-Linker)GWAAK	Xyl:1; a,en-Hex:1; Hex:2; a-Hex:1; HexNAc:1	CS01	2389.91	3+	-	-	Y	-	Y	Y	CSF, Urine	-	CSF	-	-	Y
160	PRG2	P13727	Bone marrow proteoglycan	Plasma, Urine	ELEEEEEWGS(GAG-Linker)GSEDASK	a,en-Hex:1; Hex:2; a-Hex:1; HexNAc:1; XylP:1	CS03	2983.02	3+	Y	-	Y	-	-	-	-	-	-	-	-
161	PRG2	P13727	Bone marrow proteoglycan	Plasma, Urine	ELEEEEEWGS(GAG-Linker)GSEDASKK	Xyl:1; a,en-Hex:1; Hex:2; a-Hex:1; HexNAc:1	CS01	3031.15	3+	Y	-	Y	-	-	-	Urine	-	Urine	-	Placenta	Y
162	PRG2	P13727	Bone marrow proteoglycan	Urine	ELEEEEEWGS(GAG-Linker)GSEDASKK	a,en-Hex:1; Hex:2; a-Hex:1; XylP:1; HexNAc(S):1	CS04	3191.07	2+; 3+	-	-	Y	-	-	-	Urine	-	-	-	-	Y
163	PRG2	P13727	Bone marrow proteoglycan	Plasma, Urine	ELEEEEEWGSGS(GAG-Linker)EDASKK	Xyl:1; a,en-Hex:1; Hex:2; a-Hex:1; HexNAc:1	CS01	3031.15	3+	Y	-	Y	-	-	-	Urine	-	Urine	-	Placenta	Y
164	PRG2	P13727	Bone marrow proteoglycan	Plasma, Urine	ELEEEEEWGSGS(GAG-Linker)EDASKK	a,en-Hex:1; Hex:2; a-Hex:1; HexNAc:1; XylP:1	CS03	3111.11	3+	Y	-	Y	-	-	-	-	-	-	-	-
165	PRG2	P13727	Bone marrow proteoglycan	Urine	ELEEEEEWGSGS(GAG-Linker)EDASKK	a,en-Hex:1; Hex:2; a-Hex:1; XylP:1; HexNAc(S):1	CS04	3191.07	2+; 3+	-	-	Y	-	-	-	Urine	-	-	-	-	Y
166	PRG2	P13727	Bone marrow proteoglycan	Plasma, Urine	ELEEEEEWGSGSEDAS(GAG-Linker)KK	Xyl:1; a,en-Hex:1; Hex:2; a-Hex:1; HexNAc:1	CS01	3031.15	3+	Y	-	Y	-	-	-	Urine	-	Urine	-	Placenta	Y
167	PRG2	P13727	Bone marrow proteoglycan	Plasma, Urine	ELEEEEEWGSGSEDAS(GAG-Linker)KK	a,en-Hex:1; Hex:2; a-Hex:1; HexNAc:1; XylP:1	CS03	3111.11	3+	Y	-	Y	-	-	-	-	-	-	-	-
168	PRG2	P13727	Bone marrow proteoglycan	Urine	ELEEEEEWGSGSEDAS(GAG-Linker)KK	a,en-Hex:1; Hex:2; a-Hex:1; XylP:1; HexNAc(S):1	CS04	3191.07	2+; 3+	-	-	Y	-	-	-	Urine	-	-	-	-	Y
169	RARRES1	P49788	Retinoic acid receptor responder protein 1	Urine	AGS(GAG-Linker)GDPDDPGQPQDAGVPR	Xyl:1; a,en-Hex:1; Hex:2; a-Hex:1; HexNAc:1	CS01	2828.09	3+	-	-	Y	-	-	-	-	-	Urine	-	-	Y
170	RARRES1	P49788	Retinoic acid receptor responder protein 1	Urine	AGS(GAG-Linker)GDPDDPGQPQDAGVPR	Xyl:1; a,en-Hex:1; Hex:2; a-Hex:1; HexNAc(S):1	CS02	2908.05	3+	-	-	Y	-	-	-	-	-	-	-	-
171	SDC1	P18827	Syndecan-1	Fibroblasts	AAEDGAS(GAG-Linker)SQLPAAEGSGEQDFTFETS	Xyl:1; a,en-Hex:1; Hex:1; a-Hex:1; HexS:1; HexNAc(S):1	CS05	3754.29	3+	-	-	Y	-	-	-	-	-	-	-	C32 cells, Tumor bladder	Y
172	SDC1	P18827	Syndecan-1	Fibroblasts	AAEDGASS(GAG-Linker)QLPAAEGSGEQDFTFETS	Xyl:1; a,en-Hex:1; Hex:1; a-Hex:1; HexS:1; HexNAc(S):1	CS05	3754.29	3+	-	-	Y	-	-	-	-	-	-	-	C32 cells, Tumor bladder	Y
173	SDC1	P18827	Syndecan-1	Fibroblasts	AAEDGASSQLPAAEGSGEQDFTFETS(GAG-Linker)	Xyl:1; a,en-Hex:1; Hex:2; a-Hex:1; HexNAc(S):1	CS02	3674.34	3+	-	-	Y	-	-	-	-	-	-	-	Placenta, Tumor bladder	Y
174	SDC1	P18827	Syndecan-1	Fibroblasts	AAEDGASSQLPAAEGS(GAG-Linker)GEQDFTFETS	Xyl:1; a,en-Hex:1; Hex:2; a-Hex:1; HexNAc(S):1	CS02	3674.34	3+	-	-	Y	-	-	-	-	-	-	-	Placenta, Tumor bladder	Y
175	SDC1	P18827	Syndecan-1	Fibroblasts	AAEDGAS(GAG-Linker)SQLPAAEGSGEQDFTFETS	Xyl:1; a,en-Hex:1; Hex:2; a-Hex:1; HexNAc(S):1	CS02	3674.34	3+	-	-	Y	-	-	-	-	-	-	-	Placenta, Tumor bladder	Y
176	SDC1	P18827	Syndecan-1	Fibroblasts	AAEDGASS(GAG-Linker)QLPAAEGSGEQDFTFETS	Xyl:1; a,en-Hex:1; Hex:2; a-Hex:1; HexNAc(S):1	CS02	3674.34	3+	-	-	Y	-	-	-	-	-	-	-	Placenta, Tumor bladder	Y
177	SDC4	P31431	Syndecan-4	Fibroblasts	AGS(GAG-Linker)GSQVPTEPK	Xyl:1; a,en-Hex:1; Hex:1; a-Hex:1; HexS:1; HexNAc(S):1	CS05	2309.77	2+	-	-	Y	-	-	-	-	-	-	-	C32 cells	Y
178	SDC4	P31431	Syndecan-4	Fibroblasts	AGS(GAG-Linker)GSQVPTEPK	Xyl:1; a,en-Hex:1; Hex:2; a-Hex:1; HexNAc(S):1	CS02	2229.81	2+	-	-	Y	-	-	-	-	-	-	-	Bewo cells, C32 cells	Y
179	SDC4	P31431	Syndecan-4	Fibroblasts	AGS(GAG-Linker)GSQVPTEPK	a,en-Hex:1; Hex:1; a-Hex:1; XylP:1; HexS:1; HexNAc(S):1	CS08	2389.74	2+	-	-	Y	-	-	-	-	-	-	-	-
180	SDC4	P31431	Syndecan-4	Fibroblasts	AGSGS(GAG-Linker)QVPTEPK	Xyl:1; a,en-Hex:1; Hex:1; a-Hex:1; HexS:1; HexNAc(S):1	CS05	2309.77	2+	-	-	Y	-	-	-	-	-	-	-	C32 cells	Y
181	SDC4	P31431	Syndecan-4	Fibroblasts	AGSGS(GAG-Linker)QVPTEPK	Xyl:1; a,en-Hex:1; Hex:2; a-Hex:1; HexNAc(S):1	CS02	2229.81	2+	-	-	Y	-	-	-	-	-	-	-	Bewo cells, C32 cells	Y
182	SDC4	P31431	Syndecan-4	Fibroblasts	AGSGS(GAG-Linker)QVPTEPK	a,en-Hex:1; Hex:1; a-Hex:1; XylP:1; HexS:1; HexNAc(S):1	CS08	2389.74	2+	-	-	Y	-	-	-	-	-	-	-	-
183	SPP1	P10451	Osteopontin	Urine	ISHELDSAS(GAG-Linker)SEVN	Xyl:1; a,en-Hex:1; Hex:2; a-Hex:1; HexNAc:1	CS01	2379.91	2+; 3+	-	-	Y	-	-	-	-	-	CSF, Urine	-	-	Y
184	SPP1	P10451	Osteopontin	Urine	ISHELDS(GAG-Linker)ASSEVN	Xyl:1; a,en-Hex:1; Hex:2; a-Hex:1; HexNAc:1	CS01	2379.91	2+; 3+	-	-	Y	-	-	-	-	-	CSF, Urine	-	-	Y
185	SPP1	P10451	Osteopontin	Urine	ISHELDSASS(GAG-Linker)EVN	Xyl:1; a,en-Hex:1; Hex:2; a-Hex:1; HexNAc:1	CS01	2379.91	2+; 3+	-	-	Y	-	-	-	-	-	CSF, Urine	-	-	Y
186	SPP1	P10451	Osteopontin	Urine	IS(GAG-Linker)HELDSASSEVN	Xyl:1; a,en-Hex:1; Hex:2; a-Hex:1; HexNAc:1	CS01	2379.91	2+; 3+	-	-	Y	-	-	-	-	-	CSF, Urine	-	-	Y
187	SRPX	P78539	Sushi repeat-containing protein	Fibroblasts	FPGSGDS(GAG-Linker)PLEDDEVGYSHPR	a,en-Hex:1; Hex:2; a-Hex:1; XylP:1; HexNAc(S):1	CS04	3313.14	3+	-	-	Y	-	-	-	-	-	-	-	-
188	SRPX	P78539	Sushi repeat-containing protein	Fibroblasts	FPGS(GAG-Linker)GDSPLEDDEVGYSHPR	a,en-Hex:1; Hex:2; a-Hex:1; XylP:1; HexNAc(S):1	CS04	3313.14	3+	-	-	Y	-	-	-	-	-	-	-	-
189	SRPX	P78539	Sushi repeat-containing protein	Fibroblasts	FPGSGDSPLEDDEVGYS(GAG-Linker)HPR	a,en-Hex:1; Hex:2; a-Hex:1; XylP:1; HexNAc(S):1	CS04	3313.14	3+	-	-	Y	-	-	-	-	-	-	-	-
190	TNC	P24821	Tenascin*	Fibroblasts	CS(GAG-Linker)VDLESASGEK	Xyl:1; a,en-Hex:1; Hex:2; a-Hex:1; HexNAc(S):1	CS02; C1 (Carbamidomethyl)	2353.8	2+	Y	-	Y	-	-	-	-	-	-	-	-
191	TNC	P24821	Tenascin*	Fibroblasts	CS(GAG-Linker)VDLESASGEK	Xyl:1; a,en-Hex:1; Hex:2; a-Hex:1; HexNAc:1	CS01; C1 (Carbamidomethyl)	2273.84	2+	Y	-	Y	-	-	-	-	-	-	-	-
192	TNC	P24821	Tenascin*	Fibroblasts	CSVDLES(GAG-Linker)ASGEK	Xyl:1; a,en-Hex:1; Hex:2; a-Hex:1; HexNAc(S):1	CS02; C1(Carbamidomethyl)	2353.8	2+	Y	-	Y	-	-	-	-	-	-	-	-
193	TNC	P24821	Tenascin*	Fibroblasts	CSVDLES(GAG-Linker)ASGEK	Xyl:1; a,en-Hex:1; Hex:2; a-Hex:1; HexNAc:1	CS01; C7 (Carbamidomethyl)	2273.84	2+	Y	-	Y	-	-	-	-	-	-	-	-
194	TNC	P24821	Tenascin*	Fibroblasts	LPVGS(GAG-Linker)QCSVDLESASGEK	a,en-Hex:1; Hex:2; a-Hex:1; XylP:1; HexNAc(S):1	CS04; C7 (Carbamidomethyl)	3015.08	2+; 3+	-	-	Y	Y	-	-	-	-	-	-	-
195	TNC	P24821	Tenascin*	Fibroblasts	LPVGS(GAG-Linker)QCSVDLESASGEK	a,en-Hex:1; Hex:2; a-Hex:1; HexNAc:1; XylP:1	CS03; C7 (Carbamidomethyl)	2935.12	2+; 3+	-	-	Y	-	-	-	-	-	-	-	-
196	TNC	P24821	Tenascin*	Fibroblasts	LPVGS(GAG-Linker)QCSVDLESASGEK	Xyl:1; a,en-Hex:1; Hex:2; a-Hex:1; HexNAc(S):1	CS02; C7 (Carbamidomethyl)	2935.11	3+	-	-	-	Y	-	-	-	-	-	-	-
197	TNC	P24821	Tenascin*	Fibroblasts	LPVGSQCS(GAG-Linker)VDLESASGEK	a,en-Hex:1; Hex:2; a-Hex:1; XylP:1; HexNAc(S):1	CS04; C7 (Carbamidomethyl)	3015.08	2+; 3+	-	-	Y	Y	-	-	-	-	-	-	-
198	TNC	P24821	Tenascin*	Fibroblasts	LPVGSQCS(GAG-Linker)VDLESASGEK	a,en-Hex:1; Hex:2; a-Hex:1; HexNAc:1; XylP:1	CS03; C7 (Carbamidomethyl)	2935.12	2+; 3+	-	-	Y	-	-	-	-	-	-	-	-
199	TNC	P24821	Tenascin*	Fibroblasts	LPVGSQCSVDLES(GAG-Linker)ASGEK	a,en-Hex:1; Hex:2; a-Hex:1; XylP:1; HexNAc(S):1	CS04; C7 (Carbamidomethyl)	3015.08	2+; 3+	-	-	Y	-	-	-	-	-	-	-	-
200	TNC	P24821	Tenascin*	Fibroblasts	SVDLES(GAG-Linker)ASGEK	a,en-Hex:1; Hex:2; a-Hex:1; HexNAc:1; XylP:1	CS03	2193.77	2+	-	-	Y	-	-	-	-	-	-	-	-
201	TNC	P24821	Tenascin*	Fibroblasts	SVDLESAS(GAG-Linker)GEK	Xyl:1; a,en-Hex:1; Hex:2; a-Hex:1; HexNAc(S):1	CS02	2193.76	2+	Y	-	Y	-	-	-	-	-	-	-	-
202	TNC	P24821	Tenascin*	Fibroblasts	SVDLESAS(GAG-Linker)GEK	Xyl:1; a,en-Hex:1; Hex:2; a-Hex:1; HexNAc:1	CS01	2113.81	2+	Y	-	Y	-	-	-	-	-	-	-	-
203	TNC	P24821	Tenascin*	Fibroblasts	SVDLESAS(GAG-Linker)GEK	a,en-Hex:1; Hex:2; a-Hex:1; XylP:1; HexNAc(S):1	CS04	2273.73	2+	-	-	Y	-	-	-	-	-	-	-	-
204	TNC	P24821	Tenascin*	Fibroblasts	SVDLESAS(GAG-Linker)GEK	a,en-Hex:1; Hex:2; a-Hex:1; HexNAc:1; XylP:1	CS03	2193.77	2+	-	-	Y	-	-	-	-	-	-	-	-
205	TNC	P24821	Tenascin*	Fibroblasts	LPVGSQCSVDLESAS(GAG-Linker)GEK	Xyl:1; a,en-Hex:1; Hex:1; a-Hex:1; HexS:1; HexNAc(S):1	C7(Carbamidomethyl); S15(CS05)	3016.1	3+	-	-	-	Y	-	-	-	-	-	-	-
206	TNC	P24821	Tenascin*	Fibroblasts	LPVGSQCSVDLES(GAG-Linker)ASGEK	Xyl:1; a,en-Hex:1; Hex:1; a-Hex:1; HexS:1; HexNAc(S):1	C7(Carbamidomethyl); S13(CS05)	3016.1	3+	-	-	-	Y	-	-	-	-	-	-	-
207	TNC	P24821	Tenascin*	Fibroblasts	LPVGSQCS(GAG-Linker)VDLESASGEK	Xyl:1; a,en-Hex:1; Hex:1; a-Hex:1; HexS:1; HexNAc(S):1	C7(Carbamidomethyl); S8(CS05)	3016.1	3+	-	-	-	Y	-	-	-	-	-	-	-
208	TNC	P24821	Tenascin*	Fibroblasts	LPVGS(GAG-Linker)QCSVDLESASGEK	Xyl:1; a,en-Hex:1; Hex:1; a-Hex:1; HexS:1; HexNAc(S):1	S5(CS05); C7(Carbamidomethyl)	3016.1	3+	-	-	-	Y	-	-	-	-	-	-	-
209	VCAN	P13611	Versican core protein	Fibroblasts	QVVELS(GAG-Linker)GS	Xyl:1; a,en-Hex:1; Hex:2; a-Hex:1; HexNAc:1	CS01	1810.7	2+	-	-	Y	-	-	-	-	-	-	-	Tumor bladder	Y
210	VCAN	P13611	Versican core protein	Fibroblasts	QVVELSGS(GAG-Linker)	Xyl:1; a,en-Hex:1; Hex:2; a-Hex:1; HexNAc:1	CS01	1810.7	2+	-	-	Y	-	-	-	-	-	-	-	Tumor bladder	Y
211	VCAN	P13611	Versican core protein	Fibroblasts	MEGS(GAG-Linker)GDAAFR	Xyl:1; a,en-Hex:1; Hex:2; a-Hex:1; HexNAc:1	CS01	2032.72	2+	-	-	Y	-	-	-	-	-	-	-	Tumor bladder	Y
212	VCAN	P13611	Versican core protein	Fibroblasts	MEGS(GAG-Linker)GDAAFR	Xyl:1; a,en-Hex:1; Hex:2; a-Hex:1; HexNAc(S):1	CS02	2112.68	2+; 3+	Y	-	Y	-	-	-	-	-	-	-	Tumor bladder	Y
213	VCAN	P13611	Versican core protein	Fibroblasts	TDGQVS(GAG-Linker)GEAIK	a,en-Hex:1; Hex:2; a-Hex:1; XylP:1; HexNAc(S):1	CS04	2256.75	2+	-	-	Y	-	-	-	-	-	-	-	-
214	VCAN	P13611	Versican core protein	Fibroblasts	ALDDMFES(GAG-Linker)STL	Xyl:1; a,en-Hex:1; Hex:2; a-Hex:1; HexNAc(S):1	CS02	2300.77	2+	-	-	Y	-	-	-	-	-	-	-	Tumor bladder	Y
215	VCAN	P13611	Versican core protein	Fibroblasts	PLEEDFS(GAG-Linker)GDFR	Xyl:1; a,en-Hex:1; Hex:2; a-Hex:1; HexNAc(S):1	CS02	2383.82	2+	-	-	Y	-	-	-	-	-	-	-	-
216	VCAN	P13611	Versican core protein	Fibroblasts	PLEEDFS(GAG-Linker)GDFR	a,en-Hex:1; Hex:2; a-Hex:1; XylP:1; HexNAc(S):1	CS04	2463.78	2+	-	-	Y	-	-	-	-	-	-	-	-
217	VCAN	P13611	Versican core protein	Fibroblasts	TEIELFPYS(GAG-Linker)GDK	Xyl:1; a,en-Hex:1; Hex:2; a-Hex:1; HexNAc(S):1	CS02	2470.91	2+	-	-	Y	-	-	-	-	-	-	-	Tumor bladder	Y
218	VCAN	P13611	Versican core protein	Fibroblasts	ALDDMFES(GAG-Linker)STLSDGQ	Xyl:1; a,en-Hex:1; Hex:2; a-Hex:1; HexNAc:1	CS01	2607.95	2+	-	-	Y	-	-	-	-	-	-	-	Tumor bladder	Y
219	VCAN	P13611	Versican core protein	Fibroblasts	ALDDMFESS(GAG-Linker)TLSDGQ	Xyl:1; a,en-Hex:1; Hex:2; a-Hex:1; HexNAc:1	CS01	2607.95	2+	-	-	Y	-	-	-	-	-	-	-	Tumor bladder	Y
220	VCAN	P13611	Versican core protein	Fibroblasts	ALDDMFESSTLS(GAG-Linker)DGQ	Xyl:1; a,en-Hex:1; Hex:2; a-Hex:1; HexNAc:1	CS01	2607.95	2+	-	-	Y	-	-	-	-	-	-	-	Tumor bladder	Y
221	VCAN	P13611	Versican core protein	Fibroblasts	EETVMMEGS(GAG-Linker)GDAAFR	Xyl:1; a,en-Hex:1; Hex:2; a-Hex:1; HexNAc:1	CS01	2621.96	2+; 3+	-	-	Y	-	-	-	-	-	-	-	Placenta, Tumor bladder	Y
222	VCAN	P13611	Versican core protein	Fibroblasts	ALDDMFESS(GAG-Linker)TLSDGQ	Xyl:1; a,en-Hex:1; Hex:2; a-Hex:1; HexNAc(S):1	CS02	2687.91	2+	-	-	Y	-	-	-	-	-	-	-	Tumor bladder	Y
223	VCAN	P13611	Versican core protein	Fibroblasts	ALDDMFESSTLS(GAG-Linker)DGQ	Xyl:1; a,en-Hex:1; Hex:2; a-Hex:1; HexNAc(S):1	CS02	2687.91	2+	-	-	Y	-	-	-	-	-	-	-	Tumor bladder	Y
224	VCAN	P13611	Versican core protein	Fibroblasts	EETVMMEGS(GAG-Linker)GDAAFR	a,en-Hex:1; Hex:2; a-Hex:1; HexNAc:1; XylP:1	CS03	2701.92	2+	Y	-	-	-	-	-	-	-	-	-	-
225	VCAN	P13611	Versican core protein	Fibroblasts	EETVMMEGS(GAG-Linker)GDAAFR	Xyl:1; a,en-Hex:1; Hex:2; a-Hex:1; HexNAc(S):1	CS02	2701.92	2+; 3+	Y	-	Y	-	-	-	-	-	-	-	C32 cells	Y
226	VCAN	P13611	Versican core protein	Fibroblasts	EES(GAG-Linker)SGEIAIDQESQK	Xyl:1; a,en-Hex:1; Hex:2; a-Hex:1; HexNAc(S):1	CS02	2721.98	2+	-	-	Y	-	-	-	-	-	-	-	-
227	VCAN	P13611	Versican core protein	Fibroblasts	EESS(GAG-Linker)GEIAIDQESQK	Xyl:1; a,en-Hex:1; Hex:2; a-Hex:1; HexNAc(S):1	CS02	2721.98	2+	-	-	Y	-	-	-	-	-	-	-	-
228	VCAN	P13611	Versican core protein	Fibroblasts	EESSGEIAIDQES(GAG-Linker)QK	Xyl:1; a,en-Hex:1; Hex:2; a-Hex:1; HexNAc(S):1	CS02	2721.98	2+	-	-	Y	-	-	-	-	-	-	-	-
229	VCAN	P13611	Versican core protein	Fibroblasts	PTIQESDTELLFS(GAG-Linker)GL	Xyl:1; a,en-Hex:1; Hex:2; a-Hex:1; HexNAc(S):1	CS02	2722.06	2+	-	-	Y	-	-	-	-	-	-	-	-
230	VCAN	P13611	Versican core protein	Fibroblasts	ETVMMEGS(GAG-Linker)GDAAFR	Fuc:1; a,en-Hex:1; Hex:2; a-Hex:1; HexNAc:1; XylP:1	CS17; M5(Oxidation)	2734.94	2+; 3+	-	-	Y	-	-	-	-	-	-	-	-
231	VCAN	P13611	Versican core protein	Fibroblasts	ALDDMFES(GAG-Linker)STLSDGQ	a,en-Hex:1; Hex:2; a-Hex:1; XylP:1; HexNAc(S):1	CS04	2767.88	2+	-	-	Y	-	-	-	-	-	-	-	-
232	VCAN	P13611	Versican core protein	Fibroblasts	ALDDMFESS(GAG-Linker)TLSDGQ	a,en-Hex:1; Hex:2; a-Hex:1; XylP:1; HexNAc(S):1	CS04	2767.88	2+	-	-	Y	-	-	-	-	-	-	-	-
233	VCAN	P13611	Versican core protein	Fibroblasts	ALDDMFESSTLS(GAG-Linker)DGQ	a,en-Hex:1; Hex:2; a-Hex:1; XylP:1; HexNAc(S):1	CS04	2767.88	2+	-	-	Y	-	-	-	-	-	-	-	-
234	VCAN	P13611	Versican core protein	Fibroblasts	EETVMMEGS(GAG-Linker)GDAAFR	a,en-Hex:1; Hex:2; a-Hex:1; XylP:1; HexNAc(S):1	CS04	2781.89	2+; 3+	-	-	Y	-	-	-	-	-	-	-	-
235	VCAN	P13611	Versican core protein	Fibroblasts	EETVMMEGS(GAG-Linker)GDAAFR	Xyl:1; a,en-Hex:1; Hex:1; a-Hex:1; HexS:1; HexNAc(S):1	CS05	2782.9	2+	-	-	Y	-	-	-	-	-	-	-	-
* Novel glycopeptides identified in this study
